# Supplementary material for: USP19 modulates cancer cell migration and invasion and acts as a novel prognostic marker in patients with early breast cancer
Source: Oncogenesis. 2021 Mar 13;10(3):28. doi: 10.1038/s41389-021-00318-x (PMC7956144; doi:10.1038/s41389-021-00318-x)
Supplement: Supplementary file 2 — Supplementary Table S1 [file 41389_2021_318_MOESM2_ESM.xlsx]

## Sheet: Hoja1
Table S1| References for known regulators of migration in the candidate gene list. List of the candidate genes obtained after our screen, that had already been described in the literature as regulators of migration and the corresponding supporting references. The table does not review all the known functions of each already-published gene.
GENE	REFERENCE Title	DOI
DTX1	Integrative computational analysis of transcriptional and epigenetic alterations implicates DTX1 as a putative tumor suppressor gene in HNSCC.	10.18632/oncotarget.14856
MYLIP	miR-19b promotes breast cancer metastasis through targeting MYLIP and its related cell adhesion molecules.	10.18632/oncotarget.19278
FBXL19	SCF E3 Ligase F-box Protein Complex SCF(FBXL19) Regulates Cell Migration by Mediating Rac1 Ubiquitination and Degradation.	10.1096/fj.12-223099
	A new mechanism of RhoA ubiquitination and degradation: Roles of SCFFBXL19 E3 ligase and Erk2.	10.1016/j.bbamcr.2013.07.005
	F-box protein complex FBXL19 regulates TGFβ1-induced E-cadherin down-regulation by mediating Rac3 ubiquitination and degradation.	10.1186/1476-4598-13-76
UCHL3	UCHL3 Promotes Pancreatic Cancer Progression and Chemo-Resistance Through FOXM1 Stabilization.	www.ajcr.us/ISSN:2156-6976/ajcr0089233
	UCHL3 promotes ovarian cancer progression by stabilizing TRAF2 to activate the NF-κB pathway.	10.1038/s41388-019-0987-z
TRIM59	TRIM59 promotes breast cancer motility by suppressing p62-selective autophagic degradation of PDCD10.	10.1371/journal.pbio.3000051.
	TRIM59 loss in M2 macrophages promotes melanoma migration and invasion by upregulating MMP-9 and Madcam1.	10.18632/aging.102351
	TRIM59 overexpression correlates with poor prognosis and contributes to breast cancer progression through AKT signaling pathway.	10.1002/mc.22897
	An TRIM59-CDK6 axis regulates growth and metastasis of lung cancer.	10.1111/jcmm.14052
	TRIM59 Promotes the Proliferation and Migration of Non-Small Cell Lung Cancer Cells by Upregulating Cell Cycle Related Proteins.	10.1371/journal.pone.0142596
HECTD4	LncRNA HEIH promotes cell proliferation, migration and invasion in cholangiocarcinoma by modulating miR-98-5p/HECTD4.	10.1016/j.biopha.2020.109916.
EP300	EP300 as an oncogene correlates with poor prognosis in esophageal squamous carcinoma.	10.7150/jca.34261.
	The p300/YY1/miR-500a-5p/HDAC2 signalling axis regulates cell proliferation in human colorectal cancer.	10.1038/s41467-018-08225-3.
	P300 promotes proliferation, migration, and invasion via inducing epithelial-mesenchymal transition in non-small cell lung cancer cells.	10.1186/s12885-018-4559-3.
PML	Ubiquitination of tumor suppressor PML regulates prometastatic and immunosuppressive tumor microenvironment.	10.1172/JCI89957.
	PML represses lung cancer metastasis by suppressing the nuclear EGFR-mediated transcriptional activation of MMP2.	10.4161/15384101.2014.94921.
TRIM37	TRIM37 promoted the growth and migration of the pancreatic cancer cells.	10.1007/s13277-015-4078-7.
	Knockdown of TRIM37 suppresses the proliferation, migration and invasion of glioma cells through the inactivation of PI3K/Akt signaling pathway.	10.1016/j.biopha.2018.01.054.
	TRIM37 promotes cell invasion and metastasis by regulating SIP1-mediated epithelial-mesenchymal transition in gastric cancer.	10.2147/OTT.S178446.
	Over-expression of TRIM37 promotes cell migration and metastasis in hepatocellular carcinoma by activating Wnt/β-catenin signaling.	10.1016/j.bbrc.2015.07.089.
	TRIM37 promotes epithelial‑mesenchymal transition in colorectal cancer.	10.3892/mmr.2017.6125.
TRIM15	High Expression of TRIM15 Is Associated with Tumor Invasion and Predicts Poor Prognosis in Patients with Gastric Cancer.	10.1080/08941939.2019.1705443.
HACE1	Loss of HACE1 promotes colorectal cancer cell migration via upregulation of YAP1.	10.1002/jcp.27653.
	Overexpression of HACE1 in gastric cancer inhibits tumor aggressiveness by impeding cell proliferation and migration.	10.1002/cam4.1496.
	The tumour suppressor HACE1 controls cell migration by regulating Rac1 degradation.	10.1038/onc.2012.189.
CBL	The E3 ligase C-CBL inhibits cancer cell migration by neddylating the proto-oncogene c-Src.	10.1038/s41388-018-0354-5.
	c-CBL regulates melanoma proliferation, migration, invasion and the FAK-SRC-GRB2 nexus.	10.18632/oncotarget.10861.
	c-Cbl regulates migration of v-Abl-transformed NIH 3T3 fibroblasts via Rac1.	10.1016/j.yexcr.2005.03.010.
	c-Cbl regulates αPix-mediated cell migration and invasion.	10.1016/j.bbrc.2014.10.129.
	TRIM25 blockade by RNA interference inhibited migration and invasion of gastric cancer cells through TGF-β signaling.	10.1038/srep19070.
TRIM25	The ubiquitin ligase TRIM25 inhibits hepatocellular carcinoma progression by targeting metastasis associated 1 protein.	10.1002/iub.1661.
	Overexpression of TRIM25 in Lung Cancer Regulates Tumor Cell Progression.	10.1177/1533034615595903.
	Tripartite motif containing 25 promotes proliferation and invasion of colorectal cancer cells through TGF-β signaling.	10.1042/BSR20170805.
USP19	Ubiquitin Specific Peptidase 19 Is a Prognostic Biomarker and Affect the Proliferation and Migration of Clear Cell Renal Cell Carcinoma	10.3892/or.2020.7565
USP10	USP10 promotes proliferation and migration and inhibits apoptosis of endometrial stromal cells in endometriosis through activating the Raf-1/MEK/ERK pathway.	10.1152/ajpcell.00272.2018.
	USP10 regulates the stability of the EMT-transcription factor Slug/SNAI2.	10.1016/j.bbrc.2018.05.156.
	Deubiquitinating enzyme USP10 promotes hepatocellular carcinoma metastasis through deubiquitinating and stabilizing Smad4 protein.	10.1002/1878-0261.12596.
HECTD1	The E3 Ubiquitin Ligase HectD1 Suppresses EMT and Metastasis by Targeting the +TIP ACF7 for Degradation.	10.1016/j.celrep.2017.12.096.
	HECTD1 regulates the expression of SNAIL: Implications for epithelial‑mesenchymal transition.	10.3892/ijo.2020.5002.
RAD23A (HR23A)	HR23A-knockdown lung cancer cells exhibit epithelial-to-mesenchymal transition and gain stemness properties through increased Twist1 stability.	10.1016/j.bbamcr.2019.118537.
USP20	USP20 positively regulates tumorigenesis and chemoresistance through β-catenin stabilization.	10.1038/s41418-018-0138-z.
HERC4	HERC4 Is Overexpressed in Hepatocellular Carcinoma and Contributes to the Proliferation and Migration of Hepatocellular Carcinoma Cells.	10.1089/dna.2016.3626.
	RNA interference of HERC4 inhibits proliferation, apoptosis and migration of cervical cancer Hela cells	10.3969/j.issn.1673-4254.2017.02.15.
	A miRNA-HERC4 pathway promotes breast tumorigenesis by inactivating tumor suppressor LATS1.	10.1007/s13238-019-0607-2.
