# Supplementary material for: USP19 modulates cancer cell migration and invasion and acts as a novel prognostic marker in patients with early breast cancer
Source: Oncogenesis. 2021 Mar 13;10(3):28. doi: 10.1038/s41389-021-00318-x (PMC7956144; doi:10.1038/s41389-021-00318-x)
Supplement: Supplementary file 3 — Supplementary Table S4 [file 41389_2021_318_MOESM3_ESM.xlsx]

## Sheet: BC_DB  (T1_T2_N0_M0)
Table S4| E-cadherin and USP19 staining in human biopsies. (n= 168, Spearman correlation analysis, rho= -0.180, p= 0.032) Detailed description of E-cadherin and USP19 staining in the patients’ breast cancer biopsies used in this study.
N.	BIOPSY N#	CODE	AGE	FOLLOW-UP (months)	E-caderin	E-cad_int	USP19_C%	USP19_C_int
213	83/7127	RM 1	58.7	298	98	3	0	0
214	92/720	RM 2	40.7	165	84	3	82	2
215	96/1827	RM 3	61.7	149	80	3	84	2
219	92/2237	RM 7	45.6	188	75	3	71	2
220	96/1511	RM 8	59.7	114	97	3	85	2
221	96/70	RM 9	75.8	146	16	2	11	2
223	95/2705	RM 11	59.5	148	100	3	0	0
225	96/561	RM 13	56.2	149	0	0	0	0
226	95/4980	RM 14	38.6	108	51	2	0	0
227	95/3549	RM 15	56.2	156			88	2
228	93/1074	RM 16	60.2	170	96	3	0	0
232	95/3029	RM 20	44.1	158	18	2	100	3
234	94/499	RM 22	55.3	175	42	2	98	2
235	96/350	RM 23	61.1	99	87	3	68	2
240	96/4647	RM 28	64.1	100			0	0
241	96/5756	RM 29	45.6	132	81	3	92	2
242	94/3629	RM 30	70.5	153	35	2	6	2
244	96/3170	RM 32	73.5	99	41	2	0	0
246	96/5503	RM 34	49.8	143	54	2	43	2
247	94/3573	RM 35	65.2	134	5	1	66	2
251	95/2532	RM 39	48.7	155	71	2	94	2
254	96/4664, 4662/6/7	RM 42	37.3	131	37	2	0	0
256	95/1794X	RM 44	45.5	160			60	2
258	96/2810	RM 46	66.7	89	71	2	72	2
260	96/5222	RM 48	43.3	110	62	2	95	3
261	94/3682	RM 49	37.6	111	0	0	0	0
262	94/1319	RM 50	55.5	171	77	3	88	2
264	97/4510	RM 52	50.2	129	13	2	0	0
265	97/3300	RM 53	58.6	77	87	3	71	2
267	97/1147	RM 55	55.7	135	4	1	69	2
268	97/5339	RM 56	41.2	132	16	2	9	1
274	97/3554	RM 62	72.8	95	5	1	100	2
280	97/2971	RM 68	67.3	130	82	3	0	0
281	97/3389	RM 69	51.5	135	3	1	80	2
285	97/2638	RM 73	61.6	133	2	1	0	0
288	98/3968	RM 76	42.1	117	4	1	0	0
290	98/4874	RM 78	40.8	122	9	1	9	2
291	98/2370	RM 79	39.6	75	0	0	66	2
294	98/7174	RM 82	63.6	118	85	3	0	0
295	98/3768	RM 83	63	106	47	2	0	0
298	98/9072	RM 86	64.6	117	100	3	0	0
300	98/3737	RM 88	66	88	77	3	0	0
301	98/1642	RM 89	67	77	79	3	8	2
303	98/8533	RM 91	44.3	101	6	1	0	0
305	98/3165	RM 93	66	112	0	0	0	0
306	98/1566	RM 94	61.6	123	4	1	4	2
311	98/1187	RM 99	41.3	125	21	2	63	2
313	99/11766	RM 101	53.2	107	8	1	0	0
314	99/10805	RM 102	51.9	104	97	3	0	0
316	99/2464	RM 104	48	37	5	1	0	0
317	99/793	RM 105	46.9	113	0	0	41	2
319	99/11878	RM 106	56.3	57	0	0	62	2
320	99/10246	RM 107	50.6	68	74	3	0	0
322	99/1994	RM 109	51.9	86	46	2	40	2
323	99/795	RM 110	46.9	82	0	0	68	3
325	99/10154	RM 112	42.1	55	89	3	0	0
326	99/4615	RM 113	44.9	107	33	2	0	0
327	99/1579	RM 114	70.6	79	26	2	0	0
328	99/794	RM 115	46.9	82	3	1	7	2
330	99/10091	RM 117	33.9	108	0	0	0	0
331	99/4087	RM 118	56.7	77	41	2	0	0
332	99/1378	RM 119	37.3	115	48	2	0	0
333	99/707	RM 120	59.4	49	6	1	61	2
334	99/11246	RM 121	51.8	104	2	1	0	0
335	99/9569	RM 122	65.1	107	3	1	0	0
336	99/2441	RM 123	68.3	85	95	3	0	0
339	00/2106	RM 126	35.6	98	9	1	4	2
341	00/1325/2	RM 128	66.3	60			64	1
343	99/13089	RM 130	56.7	68	0	0	69	1
345	00/3002/1	RM 132	62.1	60			0	0
346	00/1182	RM 133	65.6	101	0	0	98	3
347	99/13376	RM 134	66.8	104	81	3	36	1
348	99/12969	RM 135	55.6	99	85	3	0	0
349	00/4188	RM 136	72.3	33	77	3	0	0
350	00/2579	RM 137	62.6	99	8	1	100	3
351	00/467	RM 138	61.1	103	92	3	100	3
352	99/13331	RM 139	53.6	66	0	0	0	0
353	99/12422/2	RM 140	39	82			0	0
354	00/4225	RM 141	67.1	97	70	3	0	0
355	00/1798	RM 142	66.1	43	97	3	0	0
356	00/395	RM 143	61.2	99	6	1	94	2
358	99/12089	RM 145	59.6	101	90	3	0	0
360	00/1521/5	RM 147	43.6	103			0	0
361	00/26	RM 148	73.4	97	29	2	0	0
362	99/12324/1	RM 149	68	69			0	0
364	00/468	RM 151	53.9	70	94	3	0	0
365	00/3295	RM 152	76	45	96	3	0	0
366	00/4998	RM 153	38.9	94	6	1	0	0
367	00/5256	RM 154	46.1	91	80	3	0	0
368	00/7139	RM 155	61.5	91	2	1	46	1
369	00/1570	RM 156	53.8	52	100	3	0	0
370	00/5073	RM 157	46.6	49	8	1	0	0
371	00/4999	RM 158	61.6	46	2	1	72	2
372	00/7167	RM 159	37.8	94	3	1	95	2
373	00/5082	RM 160	64.9	99	5	1	0	0
375	00/3394	RM 162	67.2	90	9	1	100	2
376	00/5119	RM 163	40.9	98	12	2	90	2
377	00/7215	RM 164	69.6	94	11	2	100	3
378	00/1610	RM 165	66.5	98			0	0
379	00/1957/7	RM 166	75	48			87	2
380	00/3625	RM 167	56.8	53	10	2	69	2
381	00/5192	RM 168	43.9	90	7	1	91	2
382	00/7240	RM 169	59.3	89	0	0	72	2
385	00/2617	RM 172	74.6	56	81	3	13	1
386	00/4397	RM 173	45.4	100			94	2
387	00/5234	RM 174	32.8	54	5	1	91	2
389	99/2946	RM 176	55.2	107			0	0
391	01/2658	RM 178	51.5	34			52	1
392	01/7932	RM 179	58.4	82	0	0	85	1
394	01/6229	RM 181	40.4	6	0	0	0	0
397	01/7712	RM 184	50.3	77	81	3	0	0
398	01/7037	RM 185	57.7	82	26	2	0	0
399	01/5438	RM 186	82.9	39	4	1	0	0
400	01/3265	RM 187	44.6	83	59	2	0	0
403	01/6840	RM 190	52.9	81	2	1	0	0
404	01/5320	RM 191	68.2	29	10	2	0	0
407	01/7617/2	RM 194	47.1	79			0	0
408	01/6580	RM 195	56.7	82	0	0	7	1
409	01/4931/1	RM 196	59.1	86			8	2
411	01/2037/7	RM 198	66.6	63			61	2
412	01/7581	RM 199	68.4	41	86	3	0	0
413	01/6307/1	RM 200	55.2	42			0	0
414	01/3414/1	RM 201	67.1	88			0	0
416	01/693	RM 203	55.6	89	90	3	0	0
418	01/2037	RM 205	66.4	57			0	0
419	01/4291	RM 206	73.4	83	0	0	0	0
420	01/7	RM 207	54.3	81	93	3	17	2
421	01/887	RM 208	44.3	89	3	1	100	2
425	01/160	RM 212	31.2	78	9	1	4	1
426	01/946	RM 213	64.6	51	0	0	93	2
428	01/3458	RM 215	55.8	83	77	3	0	0
429	01/4128	RM 216	35.7	82	16	2	0	0
430	01/155	RM 217	64.1	93	6	1	5	1
431	01/1268	RM 218	51.4	92	46	2	0	0
433	01/5091	RM 220	72.1	82	100	3	4	1
435	01/3192	RM 222	50.9	53	4	1	5	1
436	01/1275/2	RM 223	75	73			0	0
437	01/1936	RM 224	39	77	6	1	90	2
439	01/3739	RM 226	76	75	5	1	54	2
442	98/1603	RM 229	59.6	46	86	3	0	0
443	96/404	RM 230	50.7	12	18	2	0	0
444	92/1605	RM 231	53.3	94			0	0
446	93/3375	RM 233	65.1	90	8	1	0	0
447	97/4228	RM 234	82.9	57	2	1	100	2
450	96/4480	RM 237	50.6	12	85	3	9	1
451	90/1158	RM 238	66.6	158	5	1	57	2
455	91/2410	RM 242	45.5	144			98	2
457	96/3988	RM 244	47	67	100	3	97	3
458	95/5063	RM 245	72.7	23	76	3	71	2
459	91/1312	RM 246	39.7	93	5	1	96	2
460	94/2465	RM 247	61.5	135	28	2	61	1
461	00/3494	RM 248	76.6	11	0	0	91	3
462	96/169	RM 249	45.2	47	91	3	100	3
463	93/4502	RM 250	54.4	42	35	2	83	2
464	87/8972	RM 251	36.2	121	2	1	95	2
465	00/5709	RM 252	68.4	73	0	0	0	0
466	97/6196	RM 253	70.4	98	94	3	0	0
467	94/2414	RM 254	45.6	166	0	0	16	1
469	00/2106/4	RM 256	35.3	166			47	2
470	97/4512	RM 257	58.1	78			0	0
471	90/2010	RM 258	65.9	166			4	2
473	99/2622	RM 260	42.7	43	95	3	0	0
475	98/1991	RM 262	63.6	120	47	2	0	0
477	91/2728	RM 264	61.9	110	7	1	0	0
479	96/4304	RM 266	73.8	94	84	3	93	2
482	98/5936	RM 269	55.9	14	8	1	93	2
483	98/6391	RM 270	67.8	24	10	2	55	2
485	98/328	RM 272	76	40			0	0
